# Supplementary material for: The price is right!? A meta-regression analysis on willingness to pay for local food
Source: PLoS One. 2019 May 29;14(5):e0215847. doi: 10.1371/journal.pone.0215847 (PMC6541256; doi:10.1371/journal.pone.0215847)
Supplement: S1 Table — (XLSX) [file pone.0215847.s001.xlsx]

## Sheet: Appendix
Study ID	Author	Year	Title	Journal Full Name	Volume page	Country of Research	Date of Study	Included in MRA	Reason for Exclusion
1	Loureiro, M. L., & Hine, S.	2002	Discovering niche markets: A comparison of consumer willingness to pay for local (colorado grown), organic, and GMO-free products.	Journal of Agricultural and Applied Economics	34(3), 477-487.	US	2000	Yes
2	Skuras, D., & Vakrou, A.	2002	Consumers’ willingness to pay for origin labelled wine: A greek case study.	British Food Journal	104(11), 898-912.	Greece	1998	No	4
3	Alfnes, F., & Rickertsen, K.	2003	European consumers willingness to pay for U.S. beef in experimental auction markets.	American Journal of Agricultural Economics	85(2), 396-405.	Norway	1999	Yes
4	Loureiro, M. L., & Umberger, W. J.	2003	Estimating consumer willingness to pay for country-of-origin labeling.	Journal of Agricultural and Resource Economics	28(2), 287-301.	US	2002	No	2
5	Umberger W. J. , Dillon M. Feuz, Chris R. Calkins, and Bethany M. Sitz	2003	Country-of-Origin Labeling of Beef Products: U.S. Consumers’ Perceptions.	Journal of Food Distribution Research	34(3), 103-116	US	2002	No	2
6	Giraud, K. L., Bond, C. A., & Bond, J. J.	2005	Consumer preferences for locally made specialty food products across northern new england.	Agricultural and Resource Economics Review	34(2), 204.	US	2002-2003	No	4
7	Stefani, G., Romano, D., & Cavicchi, A.	2006	Consumer expectations, liking and willingness to pay for specialty foods: Do sensory characteristics tell the whole story?	Food Quality and Preference	17(1), 53-62.	Italy	.	Yes
8	Arnoult, M., Lobb, A., & Tiffin, R.	2007	The UK Consumer’s Attitudes to, and Willingness to Pay for, imported Foods.	Contributed Paper prepared for presentation at the 105th EAAE Seminar: International Marketing & International Trade of Quality Food Products, Bologna, Italy, March	(pp. 8-10).	UK	2005	Yes
9	Batte, M. T., Hooker, N. H., Haab, T. C., & Beaverson, J.	2007	Putting their money where their mouths are: Consumer willingness to pay for multi-ingredient, processed organic food products.	Food Policy	32(2), 145-159.	US	2003-2004	No	4
10	Darby, K., Batte, M. T., Ernst, S., & Roe, B.	2008	Decomposing local: a conjoint analysis of locally produced foods.	American Journal of Agricultural Economics	90(2), 476-486.	US	2005-2006	Yes
11	Thilmany, D., Bond, C. A., & Bond, J. K.	2008	Going local: Exploring consumer behavior and motivations for direct food purchases.	American Journal of Agricultural Economics	90(5), 1303-1309	US	2006	Yes
12	Hu, W., Woods, T., & Bastin, S.	2009	Consumer acceptance and willingness to pay for blueberry products with nonconventional attributes.	Journal of Agricultural and Applied Economics	41(01), 47-60.	US	2007	Yes
13	James, J. S., Rickard, B. J., & Rossman, W. J.	2009	Product differentiation and market segmentation in applesauce: Using a choice experiment to assess the value of organic, local, and nutrition attributes.	Agricultural and Resource Economics Review	38(3), 357.	US	2005	No	1
14	Isengildina-Massa, O., & Carpio, C. E.	2009	Consumer willingness to pay for locally grown products: The case of south carolina.	Agribusiness	25(3), 412-426.	US	2007	No	3
15	Thilmany, D. D., Smith, A. R., & Umberger, W. J.	2009	Does altruism play a role in determining U.S. consumer preferences and willingness to pay for natural and regionally produced beef?	Agribusiness	25(2), 268-285.	US	2004	No	2
16	Yue, C., & Tong, C.	2009	Organic or local? Investigating consumer preference for fresh produce using a choice experiment with real economic incentives.	HortScience	44(2), 366-371.	US	2008	Yes
17	Wang, Q., Sun, J., & Parsons, R.	2010	Consumer preferences and willingness to pay for locally grown organic apples: Evidence from a conjoint study.	HortScience	45(3), 376-381.	US	2003	No	1
18	Adams, D. C., & Adams, A. E.	2011	De-placing local at the farmers' market: Consumer conceptions of local foods.	Journal of Rural Social Sciences	26(2), 74.	US	2005	No	2
19	Burnett, P., Kuethe, T. H., & Price, C.	2011	Consumer preference for locally grown produce: An analysis of willingness-to-pay and geographic scale.	Journal of agriculture, food systems, and community developmen	2(1), 269-78.	US	2010	No	1
20	Costanigro, M., McFadden, D. T., Kroll, S., & Nurse, G.	2011	An in‐store valuation of local and organic apples: the role of social desirability.	Agribusiness	27(4), 465-477	US	2009	Yes
21	Nganje, W. E., Shaw Hughner, R., & Lee	2011	State-branded programs and consumer preference for locally grown produce.	Agricultural and Resource Economics Review	40(1), 20	US	.	Yes
22	Onken, K. A., Bernard, J. C., & John D Pesek Jr.	2011	Comparing willingness to pay for organic, natural, locally grown, and state marketing program promoted foods in the mid-atlantic region.	Agricultural and Resource Economics Review	40 (1 ), 33–47	US	2009	No	3
23	Onozaka, Y., & Mcfadden, D. T. (2011).	2011	Does local labeling complement or compete with other sustainable labels? A conjoint analysis of direct and joint values for fresh produce claim.	American Journal of Agricultural Economics	93(3), 689-702.	US	2008	Yes
24	Akaichi, F., Gil, J. M., & Nayga, R. M.	2012	Assessing the market potential for a local food product.	British Food Journal	114(1), 19-39.	Spain		No	1
25	Gracia, A., de Magistris, T., & Nayga, R. M.	2012	Importance of social influence in consumers' willingness to pay for local food: Are there gender differences?	Agribusiness	28(3), 361-371.	Spain	2009	No	2
26	Hu, W., Batte, M. T., Woods, T., & Ernst, S.	2012	Consumer preferences for local production and other value-added label claims for a processed food product.	European Review of Agricultural Economics	39(3), 489-510.	US	2008	Yes
27	Roosen, J., Köttl, B., & Hasselbach, J.	2012	Can local be the new organic? Food choice motives and willingness to pay.	In Selected paper for presentation at the American Agricultural Economics Association Food Environment symposium	(pp. 30-31).	Germany	2012	No	5
28	Sanjuán, A. I., Resano, H., Zeballos, G., Sans, P., Panella-Riera, N., Campo, M. M.. . Santolaria, P.	2012	Consumers' willingness to pay for beef direct sales. A regional comparison across the pyrenees.	Appetite	58(3), 1118.	Two Spanish and two French regions located on both sides of the Pyrenees	2010-2011	Yes
29	Carroll, K. A., Bernard, J. C., & John D Pesek Jr.	2013	Consumer preferences for tomatoes: The influence of local, organic, and state program promotions by purchasing venue.	Journal of Agricultural and Resource Economics	38(3), 379.	US	2009	No	3
30	Grebitus, C., Lusk, J. L., & Nayga Jr, R. M.	2013	Effect of distance of transportation on willingness to pay for food.	Ecological Economics	88, 67-75.	Germany	2009	Yes
31	Illichmann, R., & Abdulai, A.	2013	Analysis of consumer preferences and willingness-to-pay for organic food products in Germany.	In Contributed paper prepared for presentation at Gewisola conference	September 25–27, 2013,	Germany	2010	Yes
32	Lim, K. H., & Hu, W.	2013	How local is local? Consumer preference for steaks with different food mile implications.	In 2013 Annual Meeting	Feb (pp. 2-5).	Canada	2013	No	3
33	Lopez-Galan, B., Gracia, A., & Barreiro-Hurle, J.	2013	What comes first, origin or production method? An investigation into the relative importance of different attributes in the demand for eggs.	Spanish Journal of Agricultural Research	11(2), 305-315.	Spain	2009	Yes
34	Saito, H., & Saito, Y.	2013	Motivations for local food demand by japanese consumers: A conjoint analysis with Reference‐Point effects.	Agribusiness	29(2), 147-161.	Japan	2010	No	4
35	Tempesta, T., & Vecchiato, D.	2013	An analysis of the territorial factors affecting milk purchase in Italy.	Food Quality and Preference	27(1), 35.	Italy	2009-2010	No	1
36	Boys, K. A., Willis, D. B., & Carpio, C. E.	2014	Consumer willingness to pay for organic and locally grown produce on dominica: Insights into the potential for an “Organic island”.	Environment, Development and Sustainability	16(3), 595-617.	The Commonwealth of Dominica	2009	Yes
37	Costanigro, M., Kroll, S., Thilmany, D., & Bunning, M.	2014	Is it love for local/organic or hate for conventional? asymmetric effects of information and taste on label preferences in an experimental auction.	Food Quality and Preference	31, 94.	US		No	1
38	Gedikoglu, H., & Parcellb, J. L.	2014	Variation of Consumer Preferences Between Domestic and Imported Food: The Case of Artisan Cheese.	Journal of Food Distribution Research	45(2), 174.	US	2010	No	1
39	Gracia, A., Barreiro‐Hurlé, J., & Galán, B. L.	2014	Are local and organic claims complements or substitutes? A consumer preferences study for eggs.	Journal of Agricultural Economics	65(1), 49-67.	Spain	2009	No	1
40	Gracia, A.	2014	Consumers’ preferences for a local food product: A real choice experiment.	Empirical Economics	47(1), 111-128.	Spain	2009	Yes
41	de‐Magistris, T., & Gracia, A.	2014	Do consumers care about organic and distance labels? an empirical analysis in spain.	International Journal of Consumer Studies	38(6), 660-669.	Spain	2011	Yes
42	Meas, T., & Hu, W.	2014	Consumers’ willingness to pay for seafood attributes: A multi-species and multi-state comparison.	InProceedings of the Southern Agricultural Economics Association Annual Meeting	Dallas, TX, USA (pp. 1-4).	US	2012	Yes
43	Adalja, A., Hanson, J., Towe, C., & Tselepidakis, E.	2015	An examination of consumer willingness to pay for local products.	Agricultural and Resource Economics Review	44, 253-274.	US	2011	Yes
44	Barlagne, C., Bazoche, P., Thomas, A., Ozier-Lafontaine, H., Causeret, F., & Blazy, J.	2015	Promoting local foods in small island states: The role of information policies.	Food Policy	57, 62-72.	Guadeloupe		No	2
45	Bosworth, R. C., Bailey, D., & Curtis, K. R.	2015	Consumer willingness to pay for local designations: Brand effects and heterogeneity at the retail level.	Journal of Food Products Marketing	21(3), 274-292.	US	2012	Yes
46	Fiamohe, R., Nakelse, T., Diagne, A., & Seck, P. A.	2015	Assessing the effect of consumer purchasing criteria for types of rice in togo: A choice modeling approach.	Agribusiness	31(3), 433-452.	Togo	2010	No	2
47	Hasselbach, J. L., & Roosen, J.	2015	Consumer heterogeneity in the willingness to pay for local and organic food.	Journal of Food Products Marketing	21(6), 608-625.	Germany	2012	Yes
48	Meas, T., Hu, W., Batte, M. T., Woods, T. A., & Ernst, S.	2015	Substitutes or complements? consumer preference for local and organic food attributes.	American Journal of Agricultural Economics	97(4), 1044-1071	US	2008	Yes
49	Wägeli, S., Janssen, M., & Hamm, U.	2016	Organic consumers’ preferences and willingness‐to‐pay for locally produced animal products.	International Journal of Consumer Studies	.	Germany	2013	Yes
50	Cosmina, M., Gallenti, G., Marangon, F., & Troiano, S.	2016	Attitudes towards honey among Italian consumers: a choice experiment approach.	Appetite	99, 52-58	Italy	2014	No	1
51	Hempel, C., & Hamm, U.	2016	How important is local food to organic-minded consumers?	Appetite	96, 309-318.	Germany		No	1
52	de-Magistris, T., & Gracia, A.	2016	Consumers’ willingness-to-pay for sustainable food products: The case of organically and locally grown almonds in spain.	Journal of Cleaner Production	.	Spain	2011	No	1
53	Adu-Gyamfi, A., Omer, R. I., Bartlett, J. R., Tackie, D. N. O., & Perry, B. J.	2016	Assessing Florida Consumer Attitudes and Beliefs about Locally or Regionally Produced Livestock and Products.	Professional Agricultural Workers Journal,	4(1), 11.	US	2013-2015	No	2
54	Bruno, C. C., & Campbell, B. L.	2016	"Students’ willingness to pay for more local, organic, non-gmo and general food options	Journal of Food Distribution Research	47(3), 32-48	US	2014	No	3
55	Dobbs, L. M., Jensen, K. L., Leffew, M. B., English, B. C., Lambert, D. M., & Clark, C. D.	2016	Consumer Willingness to Pay for Tennessee Beef.	Journal of Food Distribution Research	47(2), 38-61	US	2013	Yes
56	Remar, D., Campbell, J., & DiPietro, R. B.	2016	The impact of local food marketing on purchase decision and willingness to pay in a foodservice setting.	Journal of Foodservice Business Research	19(1), 89-108	US	.	No	2
57	Sackett, H., Shupp, R., & Tonsor, G.	2016	Differentiating" sustainable" from" organic" and" local" food choices: does information about certification criteria help consumers?.	International Journal of Food and Agricultural Economics,	4(3), 17	US	2010	Yes
58	Etoa, J. M. A., Ndindeng, S. A., Owusu, E. S., Woin, N., Bindzi, B., & Demont, M	2016	Consumer valuation of an improved rice parboiling technology: Experimental evidence from Cameroon.	African Journal of Agricultural and Resource Economics Volume	11(1), 8-21.	Cameroon	2012	No	2
59	Willis, D. B., Carpio, C. E., & Boys, K. A.	2016	Supporting local food system development through food price premium donations: a policy proposal.	journal of Agricultural and Applied Economics,	48(2), 192-217.	US	41061	340
60	Ay, J. S., Chakir, R., & Marette, S	2017	Distance Decay in the Willingness to Pay for Wine: Disentangling Local and Organic Attributes.	Environmental and Resource Economics	68(4), 997-1019.	France	2013	No	2
61	Bazzani, C., Caputo, V., Nayga Jr, R. M., & Canavari, M.	2017	Revisiting consumers’ valuation for local versus organic food using a non-hypothetical choice experiment: Does personality matter?	Food Quality and Preference	62, 144-154.	Italy	2014	80
62	Berg, N., & Preston, K. L.	2017	Willingness to pay for local food?: Consumer preferences and shopping behavior at Otago Farmers Market.	Transportation Research Part A: Policy and Practice,	103, 343-361.	New Zealand	2015	No	2
63	Mugera, A., Burton, M., & Downsborough, E.	2017	Consumer preference and willingness to pay for a local label attribute in Western Australian fresh and processed food products	Journal of Food Products Marketing	23(4), 452-472.	Australia	2012	Yes
64	Gumirakiza, J. D., Curtis, K. R., & Bosworth, R.	2017	Consumer preferences and willingness to pay for bundled fresh produce claims at Farmers’ Markets.	Journal of food products marketing	23(1), 61-79.	US	2011	Yes
65	Brayden, W. C., Noblet, C. L., Evans, K. S., & Rickard, L.	2018	Consumer preferences for seafood attributes of wild-harvested and farm-raised products.	Aquaculture Economics & Management	1-21.	US	2016	No	4
66	Byrd, E. S., Widmar, N. J. O., & Wilcox, M. D.	2018	Are Consumers Willing to Pay for Local Chicken Breasts and Pork Chops?	Journal of Food Products Marketing	24(2), 235-248	US	.	Yes
67	Everett, C., Jensen, K., Boyer, C., & Hughes, D	2018	Consumers’ willingness to pay for local muscadine wine.	International Journal of Wine Business Research	30(1), 58-73.	US	2015	No	3
68	Heng, Y., & Peterson, H. H.	2018	Interaction Effects among Labeled Attributes for Eggs in the United States.	Journal of International Food & Agribusiness Marketing,	30(3), 236-250	US	2014	No	1
69	Kumpulainen, T., Vainio, A., Sandell, M., & Hopia, A.	2018	The effect of gender, age and product type on the origin induced food product experience among young consumers in Finland.	Appetite	123, 101-107.	Finland		No	2
70	Li, X., Jensen, K. L., Lambert, D. M., & Clark, C. D	2018	Consequentiality Beliefs And Consumer Valuation Of Extrinsic Attributes In Beef	Journal of Agricultural and Applied Economics,	50(1), 1-26.	US	2012	Yes
71	Merritt, M. G., Delong, K. L., Griffith, A. P., & Jensen, K. L.	2018	Consumer Willingness to Pay for Tennessee Certified Beef.	Journal of Agricultural and Applied Economics	50(2), 233-254.	US	2016	Yes
72	Printezis I. and Grebitus C.	2018	Marketing Channels for Local Food	Ecological Economics	152, 161-171	US	2017	Yes
	*Reasons for exclusion: 1. Consumer segmentation; 2. No clear measurement for local; 3. Missing units; 4. Uses different base prices; 5. Other (no sample size, very small sample size)
